# Supplementary material for: Constructing Taxonomies to Identify Distinctive Forms of Primary Healthcare Organizations
Source: ISRN Family Med. 2013 Apr 15;2013:798347. doi: 10.5402/2013/798347 (PMC4041222; doi:10.5402/2013/798347)
Supplement: Supplementary file 1 — Research report (46) and Organizational questionnaire developed for mail organizational survey of general practitioners' PHC practice settings [file 798347.f1.zip]

Archive with 4 entries (3 files):
- Supplementary Material/
- Supplementary Material/Add_file_1_Research_report_R-visedMarch2012_ISRNFM_477958.pdf
- Supplementary Material/Add_file_2_Organizational_questionnaire_ISRNFM_477959.pdf
- Supplementary Material/Hamel_et_al_2012_BMC_HSR_Appendix_1_revised_final_ISRNFM_477957.doc
